# Supplementary material for: Evaluation of the lasso and the elastic net in genome-wide association studies
Source: Front Genet. 2013 Dec 4;4:270. doi: 10.3389/fgene.2013.00270 (PMC3850240; doi:10.3389/fgene.2013.00270)
Supplement: Supplementary file 2 [file DataSheet2.XLSX]

## Sheet: SUPPLEMENT2_list_of_common_SNPs
chromosome	SNPname	bpPosition	estimate	-log10(p)
3	Hapmap45266-BTA-26244	12612027	-0.032563	7.00683
5	ARS-BFGL-NGS-21133	81003368	-0.0273563	6.11502
5	ARS-BFGL-NGS-102150	81251723	-0.0521749	6.40489
5	Hapmap38950-BTA-32795	82928823	-0.0308208	6.55677
5	ARS-BFGL-NGS-60648	96126214	0.0296238	5.34835
5	BTA-94299-no-rs	100372425	0.041054	7.0123
5	ARS-BFGL-NGS-103226	101615263	-0.0242722	6.07482
6	Hapmap25708-BTC-043671	88263656	-0.0335256	11.4792
6	Hapmap23522-BTC-047379	88370146	-0.0353563	8.24288
6	Hapmap33631-BTC-043555	88473588	0.0252135	5.52567
6	Hapmap33210-BTA-144234	88983535	-0.0293696	6.03762
6	BTB-01946648	90737717	-0.0263593	6.4131
7	ARS-BFGL-NGS-10904	57932581	-0.0236662	5.48787
7	BTB-00313206	58158096	0.0282901	5.87857
8	ARS-BFGL-NGS-53058	77630642	-0.0283039	6.71597
9	ARS-BFGL-NGS-99576	84176605	-0.0229927	5.43676
9	ARS-BFGL-NGS-6332	91178778	-0.0319617	8.64686
9	ARS-BFGL-NGS-5159	94766824	0.0254536	6.51133
9	Hapmap49777-BTA-84987	100524835	0.0219798	5.57309
9	ARS-BFGL-NGS-107084	107392502	0.0277146	7.27226
10	ARS-BFGL-NGS-107037	46769447	-0.0401319	5.81204
11	Hapmap29803-BTA-126260	16929927	0.0243406	5.38004
11	BTA-32746-no-rs	57819374	-0.0227467	5.99732
11	ARS-BFGL-NGS-31097	107154084	-0.0393065	16.8003
12	Hapmap51425-BTA-24269	26255987	-0.0307321	8.577
12	Hapmap35732-SCAFFOLD39485_2498	26507988	-0.0372271	6.94103
12	BTA-18569-no-rs	26727973	0.0310021	7.12146
13	ARS-BFGL-NGS-65586	65323725	0.0360255	7.71918
13	ARS-BFGL-NGS-37962	73598550	-0.0233606	6.24218
14	ARS-BFGL-NGS-57820	236532	-0.0976774	53.1634
14	ARS-BFGL-NGS-34135	260341	-0.268946	168.251
14	ARS-BFGL-NGS-4939	443937	-0.180196	177.817
14	ARS-BFGL-NGS-107379	679600	-0.0832515	48.4974
14	BTA-35941-no-rs	894252	-0.123406	93.1825
14	UA-IFASA-6878	1044041	-0.0750904	50.6645
14	ARS-BFGL-NGS-3122	1264233	-0.0834586	65.3253
14	ARS-BFGL-NGS-10284	1733306	0.0409254	18.489
14	ARS-BFGL-NGS-56327	2580414	-0.2349	108.957
14	ARS-BFGL-NGS-102710	2629587	0.039876	5.34144
14	ARS-BFGL-NGS-84713	2849483	-0.0323708	9.39119
14	Hapmap29889-BTC-004295	2894546	-0.0453563	16.5283
14	Hapmap22692-BTC-068210	3018726	-0.0408953	11.4753
14	Hapmap23302-BTC-052123	3099635	-0.127973	82.9265
14	ARS-BFGL-NGS-3571	3587018	-0.110721	80.3665
14	Hapmap23454-BTC-046932	4182816	-0.261107	114.284
14	Hapmap32486-BTC-056478	4572789	-0.0686402	42.3409
14	Hapmap30988-BTC-056315	4693901	-0.0481504	24.515
14	ARS-BFGL-BAC-1212	5010064	0.0292084	5.68739
14	ARS-BFGL-NGS-55227	5085416	-0.124318	49.1768
14	Hapmap30140-BTC-046976	6634421	-0.0406218	17.32
14	Hapmap22964-BTC-001504	6932267	-0.0357018	13.7272
14	Hapmap54453-rs29015999	9192490	-0.0372829	13.0968
14	Hapmap30171-BTC-063976	10347750	-0.0338615	11.5247
14	Hapmap31038-BTC-069141	10632341	-0.143076	52.7539
14	ARS-BFGL-NGS-18053	10654398	-0.0351285	11.8802
14	ARS-BFGL-NGS-3198	19971075	-0.0272285	8.41703
15	ARS-BFGL-NGS-77636	49820680	0.0427522	5.37328
15	ARS-BFGL-NGS-107234	51890939	0.0568961	6.31913
15	ARS-BFGL-NGS-4613	52938750	0.0557813	5.61076
15	Hapmap40418-BTA-37758	77389166	-0.0263563	7.4833
15	UA-IFASA-4359	77489176	-0.022179	5.41066
16	BTA-26576-no-rs	63963603	-0.0239537	5.85612
19	ARS-BFGL-NGS-67567	44854501	0.0248201	6.66017
19	Hapmap47962-BTA-45750	51413806	-0.0264441	6.52344
19	BTA-45898-no-rs	51541623	-0.0256524	6.62418
19	ARS-BFGL-NGS-39328	52113725	-0.0372105	12.81
19	Hapmap42222-BTA-46363	63018296	-0.0246699	5.83745
20	ARS-BFGL-NGS-93510	27139010	0.0649491	7.6087
20	BTA-50225-no-rs	33415821	0.0434342	6.15951
20	ARS-BFGL-NGS-10108	33853724	0.0231745	6.08136
22	ARS-BFGL-NGS-58114	47998523	0.0256872	5.48816
23	ARS-BFGL-NGS-37901	14233003	0.0252492	5.4948
